# Supplementary material for: Sex-Specific Outcomes of Acute Stroke in Patients with Systemic Lupus Erythematosus: A National Inpatient Sample Study
Source: J Clin Med. 2023 Jan 6;12(2):462. doi: 10.3390/jcm12020462 (PMC9865871; doi:10.3390/jcm12020462)
Supplement: Supplementary file 1 [file jcm-12-00462-s001.zip]

Archive with 1 entries (1 files):
- jcm-2059300-supplementary.pdf
